# Supplementary material for: Schaeferiana (Gaboniella subgen. n.) incompleta sp. n. from Gabon, with notes on its relationships and new records from the Central African Republic (Hemiptera, Heteroptera, Pyrrhocoridae)
Source: Zookeys. 2011 Sep 2;(126):49–56. doi: 10.3897/zookeys.126.1723 (PMC3175134; doi:10.3897/zookeys.126.1723)
Supplement: XML Treatment for Schaeferiana [file zookeys.126.1723-treatment1.xml]

<!DOCTYPE tp:taxon-treatment
  PUBLIC "-//TaxonX//DTD Taxonomic Treatment Publishing DTD v0 20100105//EN" "tax-treatment-NSO.dtd">
<tp:taxon-treatment xmlns:tp="http://www.plazi.org/taxpub"><tp:treatment-meta><mixed-citation publication-type="journal"><person-group><name><surname>Stehlík</surname><given-names>Jaroslav L.</given-names></name><name><surname>Jindra</surname><given-names>Zdeněk</given-names></name></person-group><article-title><italic>Schaeferiana</italic> (<italic>Gaboniella</italic> subgen. n.) <italic>incompleta</italic> sp. n. from Gabon, with notes on its relationships  and new records from the Central African Republic (Hemiptera, Heteroptera, Pyrrhocoridae)</article-title><source>Zookeys</source><day>2</day><month>9</month><year>2011</year><volume>2011</volume><issue>126</issue><fpage>49</fpage><lpage>56</lpage><pub-id pub-id-type="doi">10.3897/zookeys.126.1723</pub-id></mixed-citation></tp:treatment-meta><tp:nomenclature><tp:taxon-name>
                        <tp:taxon-name-part taxon-name-part-type="genus">Schaeferiana</tp:taxon-name-part>
                    <object-id xmlns:xlink="http://www.w3.org/1999/xlink" xlink:type="simple">http://species-id.net/wiki/Schaeferiana</object-id>
                    </tp:taxon-name><tp:taxon-authority>Stehlík, 2008</tp:taxon-authority><tp:nomenclature-citation-list><tp:nomenclature-citation><tp:taxon-name>Schaeferiana</tp:taxon-name><comment> Stehlík, 2008: 14–19.</comment></tp:nomenclature-citation></tp:nomenclature-citation-list></tp:nomenclature><tp:treatment-sec sec-type="Type species:"><title>Type species:</title><p> <italic><tp:taxon-name>Schaeferiana mirabilis</tp:taxon-name></italic> Stehlík, 2008, by original designation.</p></tp:treatment-sec><tp:treatment-sec sec-type="Diagnosis"><title>Diagnosis.</title><p>Pronotal collar widened. Anterior, pale portion of pronotum elevated.</p></tp:treatment-sec><tp:treatment-sec sec-type="Discussion"><title>Discussion.</title><p> <xref ref-type="bibr" rid="B3">Stehlík (2008)</xref> established <italic><tp:taxon-name>Schaeferiana</tp:taxon-name></italic> as a new genus with particular reference to its structure of the pronotal collar and callar lobe, which is unique among all <tp:taxon-name>Pyrrhocoridae</tp:taxon-name>:<!--PageBreak--></p><p>‘Pronotum rather long, widening markedly towards base, posterior angles and posterior margin distinctly rounded; lateral margins strongly raised dorsally, concave (deeply in males, slightly in females); at level of callar lobe lateral margins wider than anteriorly. Pronotal collar projecting posteriad, forming rather large, horizontal plate of rectangular shape with rounded angles and irregular shallow imprints, extended above callar lobe. Base of callar lobe rudimentary, its anterior two-thirds cavernous, mostly covered by the rectangular projection of the pronotal collar, visible only as a narrow fissure. Anterolateral margin of the rudimentary part usually extended above level of the median part and strongly convex. Pronotal lobe towards base uniformly gibbous, anterolaterally deeply depressed’ (<xref ref-type="bibr" rid="B3">Stehlík 2008</xref>). However, based on the new material available, this original diagnosis must be modified – the pale, transverse, ridge-shaped structure interpreted by <xref ref-type="bibr" rid="B3">Stehlík (2008)</xref> as posterior third of callar lobe, in fact, represents the anterior margin of the pronotal lobe.</p><p>However, <italic><tp:taxon-name>Schaeferiana (Gaboniella) incompleta</tp:taxon-name></italic> sp. n. does not fit the diagnosis of the genus <italic><tp:taxon-name>Schaeferiana</tp:taxon-name></italic> in some points, so we establish a new subgenus to accommodate it. This species is interesting from morphological and phylogenetic point of view, as it possesses characters placing it between the subgenus <italic><tp:taxon-name>Depressoculus</tp:taxon-name></italic> of <italic><tp:taxon-name>Sericocoris</tp:taxon-name></italic> and the genus <italic><tp:taxon-name>Schaeferiana</tp:taxon-name></italic>, especially in the structure of head and pronotum.</p></tp:treatment-sec><tp:treatment-sec sec-type="Key to the subgenera of Schaeferiana Stehlík, 2008"><title>Key to the subgenera of Schaeferiana Stehlík, 2008</title><table-wrap content-type="key" position="anchor" orientation="portrait"><table><tbody><tr><td rowspan="1" colspan="1">1(2)</td><td rowspan="1" colspan="1">Pronotal collar slightly widened (length 0.27 mm (♂)), touching tightly the slightly gibbose callar lobe of pronotum. Anterior, pale portion of pronotal lobe only slightly elevated above the surrounding surface (not reaching the lateral margins). Head dorsally without wrinkles or a median furrow.</td><td rowspan="1" colspan="1"><italic><tp:taxon-name>Gaboniella</tp:taxon-name></italic> subgen. n.</td></tr><tr><td rowspan="1" colspan="1">2(1)</td><td rowspan="1" colspan="1">Pronotal collar strongly widened (length 0.59 mm (♂)), in the form of a horizontal plate covering the strongly depressed callar lobe posteriorly, so there is a nearly closed space except for a narrow slit posteriorly. Anterior, pale portion of pronotal lobe strongly gibbose, ridge-like. Head dorsally wrinkled with developed median furrow.</td><td rowspan="1" colspan="1"><italic><tp:taxon-name>Schaeferiana</tp:taxon-name></italic> s. str.</td></tr></tbody></table></table-wrap></tp:treatment-sec><ref-list><ref id="B3"><mixed-citation xmlns:xlink="http://www.w3.org/1999/xlink" xlink:type="simple"><person-group><name name-style="western"><surname>Stehlík</surname><given-names>JL</given-names></name></person-group> (<year>2008</year>)<article-title> New taxa of Afrotropical Pyrrhocoridae (Hemiptera: Heteroptera).</article-title><source>Entomologica Basiliensia et Collectionis Frey </source><volume>30</volume>: <fpage>3</fpage>-<lpage>20</lpage>.</mixed-citation></ref></ref-list></tp:taxon-treatment>
