# Supplementary material for: Schaeferiana (Gaboniella subgen. n.) incompleta sp. n. from Gabon, with notes on its relationships and new records from the Central African Republic (Hemiptera, Heteroptera, Pyrrhocoridae)
Source: Zookeys. 2011 Sep 2;(126):49–56. doi: 10.3897/zookeys.126.1723 (PMC3175134; doi:10.3897/zookeys.126.1723)
Supplement: XML Treatment for Gaboniella [file zookeys.126.1723-treatment2.xml]

<!DOCTYPE tp:taxon-treatment
  PUBLIC "-//TaxonX//DTD Taxonomic Treatment Publishing DTD v0 20100105//EN" "tax-treatment-NSO.dtd">
<tp:taxon-treatment xmlns:tp="http://www.plazi.org/taxpub"><tp:treatment-meta><mixed-citation publication-type="journal"><person-group><name><surname>Stehlík</surname><given-names>Jaroslav L.</given-names></name><name><surname>Jindra</surname><given-names>Zdeněk</given-names></name></person-group><article-title><italic>Schaeferiana</italic> (<italic>Gaboniella</italic> subgen. n.) <italic>incompleta</italic> sp. n. from Gabon, with notes on its relationships  and new records from the Central African Republic (Hemiptera, Heteroptera, Pyrrhocoridae)</article-title><source>Zookeys</source><day>2</day><month>9</month><year>2011</year><volume>2011</volume><issue>126</issue><fpage>49</fpage><lpage>56</lpage><pub-id pub-id-type="doi">10.3897/zookeys.126.1723</pub-id></mixed-citation></tp:treatment-meta><tp:nomenclature><tp:taxon-name>
                        <tp:taxon-name-part taxon-name-part-type="genus">Gaboniella</tp:taxon-name-part>
                    <object-id xmlns:xlink="http://www.w3.org/1999/xlink" xlink:type="simple">urn:lsid:zoobank.org:act:805012F6-8CEE-411B-A12B-52705DC8F033</object-id>
                    <object-id xmlns:xlink="http://www.w3.org/1999/xlink" xlink:type="simple">http://species-id.net/wiki/Schaeferiana_(Gaboniella)</object-id>
                    </tp:taxon-name><tp:taxon-status xmlns:xlink="http://www.w3.org/1999/xlink" xlink:type="simple">subgen. n.</tp:taxon-status></tp:nomenclature><tp:treatment-sec sec-type="Type species"><title>Type species.</title><p><italic><tp:taxon-name>Schaeferiana (Gaboniella) incompleta</tp:taxon-name></italic> sp. n., here designated.</p></tp:treatment-sec><tp:treatment-sec sec-type="Diagnosis"><title>Diagnosis.</title><p>Differing from the nominotypical subgenus in the characters given in the key.</p></tp:treatment-sec><tp:treatment-sec sec-type="Etymology"><title>Etymology.</title><p>The name of the subgenus is formed from the area of origin, Gabon; gender feminine.</p></tp:treatment-sec></tp:taxon-treatment>
