# Supplementary material for: Schaeferiana (Gaboniella subgen. n.) incompleta sp. n. from Gabon, with notes on its relationships and new records from the Central African Republic (Hemiptera, Heteroptera, Pyrrhocoridae)
Source: Zookeys. 2011 Sep 2;(126):49–56. doi: 10.3897/zookeys.126.1723 (PMC3175134; doi:10.3897/zookeys.126.1723)
Supplement: XML Treatment for Schaeferiana (Gaboniella) incompleta [file zookeys.126.1723-treatment3.xml]

<!DOCTYPE tp:taxon-treatment
  PUBLIC "-//TaxonX//DTD Taxonomic Treatment Publishing DTD v0 20100105//EN" "tax-treatment-NSO.dtd">
<tp:taxon-treatment xmlns:tp="http://www.plazi.org/taxpub"><tp:treatment-meta><mixed-citation publication-type="journal"><person-group><name><surname>Stehlík</surname><given-names>Jaroslav L.</given-names></name><name><surname>Jindra</surname><given-names>Zdeněk</given-names></name></person-group><article-title><italic>Schaeferiana</italic> (<italic>Gaboniella</italic> subgen. n.) <italic>incompleta</italic> sp. n. from Gabon, with notes on its relationships  and new records from the Central African Republic (Hemiptera, Heteroptera, Pyrrhocoridae)</article-title><source>Zookeys</source><day>2</day><month>9</month><year>2011</year><volume>2011</volume><issue>126</issue><fpage>49</fpage><lpage>56</lpage><pub-id pub-id-type="doi">10.3897/zookeys.126.1723</pub-id></mixed-citation></tp:treatment-meta><tp:nomenclature><tp:taxon-name>
                        <tp:taxon-name-part taxon-name-part-type="genus">Schaeferiana</tp:taxon-name-part>
                        <tp:taxon-name-part taxon-name-part-type="subgenus"> (Gaboniella) </tp:taxon-name-part>
                        <tp:taxon-name-part taxon-name-part-type="species">incompleta</tp:taxon-name-part>
                    <object-id xmlns:xlink="http://www.w3.org/1999/xlink" xlink:type="simple">urn:lsid:zoobank.org:act:94C280F9-3F7E-4F73-9357-8499C471A1BD</object-id>
                    <object-id xmlns:xlink="http://www.w3.org/1999/xlink" xlink:type="simple">http://species-id.net/wiki/Schaeferiana_(Gaboniella)_incompleta</object-id>
                    </tp:taxon-name><tp:taxon-status xmlns:xlink="http://www.w3.org/1999/xlink" xlink:type="simple">sp. n.</tp:taxon-status><xref ref-type="fig" rid="F1">Figs 1</xref><xref ref-type="fig" rid="F2">3</xref></tp:nomenclature><tp:treatment-sec sec-type="Type material"><title>Type material.</title><p>Holotype: ♂, <bold>GABON:</bold> ‘Mission biologique au Gabon, P.P. Grasse Directeur, Belinga 222, 19.iii.[19]63, H. Coiffait’ (coll. Muséum national d’Histoire naturelle, Paris).</p></tp:treatment-sec><tp:treatment-sec sec-type="Description"><title>Description.</title><p>Colouration (<xref ref-type="fig" rid="F1">Fig. 1</xref>). Head both dorsally and ventrally, lateral pronotal margins, pronotal epipleuron, dorsal margin of pleural flange I, ventrites (except white stripes on posterior margins of ventrites II–V), ventral and dorsal laterotergites, and pygophore red. Antennae (except of basal third of antennomere 4), callar lobe (with reddish tinge), transverse median stripe on pronotal lobe, scutellum, base of clavus (narrowing towards apex of scutellum), median round spot on corium, apex of corium, small spot on base of membrane, large round median spot on membrane, labium, pleura I–III, and legs, including coxae and trochanters, black. Basal third of antennomere 4, widened pronotal and prosternal collar, pleural flange I (except dorsal margin), entire pleural flanges I and II, epicoxal lobes I–III, and wide stripes on posterior margins of ventrites II–V white. Slightly elevated transverse stripe anteriorly on pronotal lobe, posterior margin of pronotum (widely), apical portion of clavus, and most of corium whitish-orange. Membrane pale gray.</p><p>Structure<bold>.</bold>Head. Body smaller, nearly parallel-sided. Head dorsally without wrinkles, median furrow not developed. Gena under the eye with distinct rounded depression anterior to bulges, extending to the median part of temple and eye. Eyes relatively small, weakly protruding. Eye and temple dorsoventrally flattened; gena under eye with distinct depression. Labium reaching base of ventrite IV.</p><p>Pronotum short. Widened pronotal collar tightly touching the slightly gibbose callar lobe. Lateral pronotal margin wide, strongly elevated dorsally, slightly concave medially. Anterior portion of pronotal lobe very slightly elevated above surrounding surface, not reaching lateral pronotal margins. Posterior pronotal margin rounded.</p><p>Scutellum. Posterior two thirds of scutellum slightly convex.</p><p>Legs slender, long. Profemur not markedly thickend compared with meso- and metafemur, slightly attenuated basally and towards apex. Ventral face of profemur with five remote teeth. Tibiae distally with slender semi-erect spines.</p><p>Pygophore (<xref ref-type="fig" rid="F1">Fig. 2</xref>). Ventral portion of ventral wall receding in lateral view. Ventral rim medially concave, with a small tooth near each side of the incision. Lateral rim elevated above the ventral rim, sharp, somewhat lower near the dorsal rim. Ventral and lateral rim infolding steeply sloping into genital chamber; lateral rim infolding with a convex at midlength, and with a larger patch of minute black denticles near the dorsal rim.</p><p>Parameres parallel, their apices reaching up to anal tube. Paramere (<xref ref-type="fig" rid="F2">Fig. 3</xref>) narrow at base, then strongly widened towards genital chamber (seen <italic>in situ</italic>). Dorsal margin of paramere proximally roundly incised, the incision terminated by a spine; distal part of the dorsal margin slightly concave; apex of paramere narrowly rounded.<!--PageBreak--></p><p>Measurements (mm). Holotype (♂). Body length 10.8 mm; head: width (including eyes) 1.73, interocular width 1.03; lengths of antennomeres: 1 – 2.21, 2 – 1.78, 3 – 1.35, 4 – 5.43; pronotum: length 1.84, maximum width 2.97; length of pronotal collar 0.27; scutellum: length 1.40, width 1.51; corium: length 5.56, width 1.51.</p><fig id="F1" position="float" orientation="portrait"><label>Figures 1–2.</label><caption><p><italic><tp:taxon-name>Schaeferiana (Gaboniella) incompleta</tp:taxon-name></italic> sp. n., holotype, male. <bold>1</bold> habitus <bold>2</bold> pygophore in dorsal view.</p></caption><graphic xmlns:xlink="http://www.w3.org/1999/xlink" xlink:href="ZooKeys-126-049-g001.jpg" position="float" orientation="portrait" xlink:type="simple"/></fig><fig id="F2" position="float" orientation="portrait"><label>Figure 3.</label><caption><p><italic><tp:taxon-name>Schaeferiana (Gaboniella) incompleta</tp:taxon-name></italic> sp. n., holotype, male, paramere.</p></caption><graphic xmlns:xlink="http://www.w3.org/1999/xlink" xlink:href="ZooKeys-126-049-g002.jpg" position="float" orientation="portrait" xlink:type="simple"/></fig></tp:treatment-sec><tp:treatment-sec sec-type="Differential diagnosis"><title>Differential diagnosis.</title><p> The new species differs from <italic><tp:taxon-name>Schaeferiana (Schaeferiana) mirabilis</tp:taxon-name></italic> in the characters defining both subgenera. Moreover, <italic><tp:taxon-name>Schaeferiana (Gaboniella) incompleta</tp:taxon-name></italic> is smaller, its pronotum is shorter, the lateral pronotal margins are red (black in <italic><tp:taxon-name>Schaeferiana (Schaeferiana) mirabilis</tp:taxon-name></italic>), and the membrane is pale gray with a large central black spot (mostly black with orange median spot and pale gray apical margin in <italic><tp:taxon-name>Schaeferiana (Schaeferiana) mirabilis</tp:taxon-name></italic>).</p></tp:treatment-sec><tp:treatment-sec sec-type="Etymology"><title>Etymology.</title><p> The species epithet is the Latin adjective <italic>incompletus</italic>, -<italic>a</italic>, -<italic>um</italic>, meaning incomplete, referring to the incompletely modified pronotal collar and callar lobe compared with <italic><tp:taxon-name>Schaeferiana (Schaeferiana) mirabilis</tp:taxon-name></italic>.</p></tp:treatment-sec><tp:treatment-sec sec-type="Distribution"><title>Distribution.</title><p> Known only from the type locality in Gabon.</p></tp:treatment-sec></tp:taxon-treatment>
