# Supplementary material for: Schaeferiana (Gaboniella subgen. n.) incompleta sp. n. from Gabon, with notes on its relationships and new records from the Central African Republic (Hemiptera, Heteroptera, Pyrrhocoridae)
Source: Zookeys. 2011 Sep 2;(126):49–56. doi: 10.3897/zookeys.126.1723 (PMC3175134; doi:10.3897/zookeys.126.1723)
Supplement: XML Treatment for Schaeferiana (Schaeferiana) mirabilis [file zookeys.126.1723-treatment4.xml]

<!DOCTYPE tp:taxon-treatment
  PUBLIC "-//TaxonX//DTD Taxonomic Treatment Publishing DTD v0 20100105//EN" "tax-treatment-NSO.dtd">
<tp:taxon-treatment xmlns:tp="http://www.plazi.org/taxpub"><tp:treatment-meta><mixed-citation publication-type="journal"><person-group><name><surname>Stehlík</surname><given-names>Jaroslav L.</given-names></name><name><surname>Jindra</surname><given-names>Zdeněk</given-names></name></person-group><article-title><italic>Schaeferiana</italic> (<italic>Gaboniella</italic> subgen. n.) <italic>incompleta</italic> sp. n. from Gabon, with notes on its relationships  and new records from the Central African Republic (Hemiptera, Heteroptera, Pyrrhocoridae)</article-title><source>Zookeys</source><day>2</day><month>9</month><year>2011</year><volume>2011</volume><issue>126</issue><fpage>49</fpage><lpage>56</lpage><pub-id pub-id-type="doi">10.3897/zookeys.126.1723</pub-id></mixed-citation></tp:treatment-meta><tp:nomenclature><tp:taxon-name>
                        <tp:taxon-name-part taxon-name-part-type="genus">Schaeferiana</tp:taxon-name-part>
                        <tp:taxon-name-part taxon-name-part-type="subgenus"> (Schaeferiana) </tp:taxon-name-part>
                        <tp:taxon-name-part taxon-name-part-type="species">mirabilis</tp:taxon-name-part>
                    <object-id xmlns:xlink="http://www.w3.org/1999/xlink" xlink:type="simple">http://species-id.net/wiki/Schaeferiana_(Schaeferiana)_mirabilis</object-id>
                    </tp:taxon-name><tp:taxon-authority>Stehlík, 2008</tp:taxon-authority><xref ref-type="fig" rid="F3">Fig. 4</xref></tp:nomenclature><tp:treatment-sec sec-type="Material examined"><title>Material examined.</title><p> <bold>Central African Republic:</bold> WSW, Sangha province, 45 km E of Nola, (GPS) <named-content xmlns:xlink="http://www.w3.org/1999/xlink" content-type="dwc:verbatimCoordinates" xlink:type="simple">03°40'N, 16°26'E</named-content>, 570 m a.s.l., 17.xii.2008, 2 ♂♂ 1 ♀,J. Halada lgt. (coll. Z. Jindra, Praha).</p></tp:treatment-sec><tp:treatment-sec sec-type="Distribution"><title>Distribution.</title><p>Democratic Republic of Congo (<xref ref-type="bibr" rid="B3">Stehlík 2008</xref>). New record for the Central African Republic.</p><fig id="F3" position="float" orientation="portrait"><label>Figures 4–5.</label><caption><p>Habitus. <bold>4</bold> <italic><tp:taxon-name>Schaeferiana (Schaeferiana) mirabilis</tp:taxon-name></italic> Stehlík, 2008, male <bold>5</bold> <italic><tp:taxon-name>Sericocoris (Depressoculus) albomaculatus</tp:taxon-name></italic> Stehlík, 2008, female.</p></caption><graphic xmlns:xlink="http://www.w3.org/1999/xlink" xlink:href="ZooKeys-126-049-g003.jpg" position="float" orientation="portrait" xlink:type="simple"/></fig></tp:treatment-sec><ref-list><ref id="B3"><mixed-citation xmlns:xlink="http://www.w3.org/1999/xlink" xlink:type="simple"><person-group><name name-style="western"><surname>Stehlík</surname><given-names>JL</given-names></name></person-group> (<year>2008</year>)<article-title> New taxa of Afrotropical Pyrrhocoridae (Hemiptera: Heteroptera).</article-title><source>Entomologica Basiliensia et Collectionis Frey </source><volume>30</volume>: <fpage>3</fpage>-<lpage>20</lpage>.</mixed-citation></ref></ref-list></tp:taxon-treatment>
